# Supplementary material for: Spatial Transcriptome‐Wide Profiling of Small Cell Lung Cancer Reveals Intra‐Tumoral Molecular and Subtype Heterogeneity
Source: Adv Sci (Weinh). 2024 Jun 19;11(31):2402716. doi: 10.1002/advs.202402716 (PMC11336901; doi:10.1002/advs.202402716)
Supplement: Supplementary file 2 — Supporting Information [file ADVS-11-2402716-s002.xls]

## Sheet: Table S1
	CV
SFTPB	0.52069
PENK	0.507141
DEFA5	0.498742
PRDM13	0.488831
SFTPA2	0.482493
MYB	0.475875
HOXA6	0.458829
DNAI3	0.458742
SIMC1	0.449636
CRISP3	0.449115
LAMC3	0.444986
GAS2	0.438923
FAM71F1	0.438809
PSTPIP2	0.437284
SLC22A7	0.436013
MT1B	0.434395
IGLL5	0.43299
FHDC1	0.432859
NREP	0.430082
ANXA1	0.429064
OR10AC1	0.418455
DEFA6	0.413307
SCGB3A2	0.412562
LRRC66	0.412096
NPBWR2	0.410001
UGGT2	0.409107
TPBG	0.408544
RNF32	0.408325
GALNT14	0.407876
SLC35F1	0.407373
MS4A15	0.40608
CYP3A5	0.405585
DAZ4	0.404203
FOXL3	0.403995
ARL11	0.401682
AFG1L	0.401546
NRROS	0.398854
FTHL17	0.398509
ANKRD26	0.398231
CYSLTR1	0.397998
PCP4	0.397569
SFTPC	0.396486
DKK4	0.396429
P2RX5	0.395208
KCNK5	0.394991
IGHA1	0.393683
SCGB1A1	0.391972
CTRB2	0.390522
SH3GL3	0.387788
MAP1LC3C	0.387756
CLDN11	0.387279
SLC10A4	0.387005
SIGLEC5	0.386422
ZRANB1	0.386274
ULK4	0.385223
C10orf95	0.383954
ZSCAN9	0.383656
IRS4	0.383509
QRFPR	0.383485
MRPS36	0.381627
CCNB1IP1	0.381246
ZFP2	0.380804
CYP2C19	0.378339
C3orf20	0.377557
ARX	0.377518
PLAUR	0.376635
KRTAP21-3	0.376589
SESN1	0.3757
PROZ	0.374969
EFNA3	0.373917
NPVF	0.373806
CST1	0.372853
IRX1	0.372385
EFNB1	0.372297
ABCC12	0.37208
IGKC	0.371829
CPLX1	0.371279
VIL1	0.370831
POU2F3	0.370695
HBD	0.370654
OR10W1	0.370491
CPA6	0.370245
GGT6	0.369778
SOX15	0.36893
MRPL19	0.368915
SFTPA1	0.368904
CHST6	0.368694
OR1E1	0.368384
NR2F1	0.368357
IGHM	0.368071
LRRC75A	0.368023
GPR82	0.367867
KPNA4	0.367342
TRMT5	0.366996
CCDC71	0.366713
THSD4	0.366377
KRT4	0.36584
MYADML2	0.364931
EMG1	0.364888
ENPP5	0.364869
LCN2	0.364558
MYH4	0.3638
PPP1R13L	0.363677
TEX101	0.36341
ARHGAP9	0.36302
PADI2	0.362347
COLCA2	0.362342
CFAP221	0.362303
TEX38	0.362278
ADGB	0.362272
CCL27	0.36183
C3orf49	0.361824
AZGP1	0.361639
OR8D2	0.361069
GCNA	0.361031
COX7B2	0.36101
HEPN1	0.360995
MAML2	0.360991
TMEM212	0.360969
GIMAP1	0.360965
NHS	0.360741
KAZN	0.360717
MMP15	0.360543
PCSK5	0.360241
RAB40A	0.359831
TEX35	0.359826
FMO3	0.359796
KCNJ3	0.359598
COG6	0.358986
TAS2R4	0.358533
ACTL7B	0.358471
MME	0.358426
BTBD16	0.358384
GAL	0.358342
TMCO5A	0.358156
TREML2	0.35795
HHLA1	0.357914
ZNF268	0.357776
ZNF814	0.357565
TRPM8	0.357547
IDO2	0.35752
IRAK1BP1	0.356935
OVCH2	0.356889
REN	0.356614
IGHG1	0.356412
ADAD1	0.356277
MYC	0.356197
PAX4	0.356163
APCDD1	0.35601
CLDN1	0.355922
OR10G6	0.355871
TCP11	0.355837
FDXACB1	0.355443
CYLC1	0.355435
PMVK	0.355431
DNASE2B	0.355129
C17orf107	0.355096
NKX1-2	0.35493
CDH10	0.354784
PNPLA3	0.354738
UHRF2	0.354647
ZBTB5	0.35462
LGALS16	0.354347
TNNT3	0.354339
TSLP	0.354142
FIBIN	0.354089
TPH1	0.354056
ABLIM3	0.353957
PITX1	0.353881
MED14OS	0.353857
GALNT8	0.353772
KRT7	0.353695
LHX3	0.35361
PRKCD	0.353452
CHMP2B	0.353404
GPR15	0.353158
OR2W1	0.353025
UBASH3A	0.353023
GNA14	0.353007
GRP	0.352714
TXLNB	0.352415
MSMB	0.352295
KLK15	0.35227
KRT38	0.352175
RRH	0.352173
MYO16	0.352056
ARID5B	0.352004
MXRA5	0.351913
GPR88	0.351794
PDGFRL	0.35166
C2orf83	0.351434
PINLYP	0.351401
PKDREJ	0.351377
MIOX	0.351091
RWDD3	0.350924
DLK1	0.350825
RET	0.350758
CELF6	0.350583
MYRFL	0.350577
THSD7B	0.350501
BCO1	0.350471
MYL1	0.350417
ARAP2	0.350319
TBATA	0.350273
LY96	0.350226
BTNL8	0.350202
LIPI	0.350199
ARL5C	0.350081
AARD	0.350058
LPAR5	0.34997
ECRG4	0.349969
SYNDIG1	0.349968
CATIP	0.349949
HTN1	0.349774
FGF19	0.349621
NR1I2	0.349565
KIF19	0.349484
GFI1B	0.349301
LAMA1	0.349219
PDE11A	0.349214
MCC	0.349107
ASCL2	0.349062
SLC17A6	0.348994
CNGA2	0.348728
ACTR5	0.348605
TRIM66	0.348467
ERCC6L	0.34842
PPEF1	0.348413
TMEM38A	0.348361
GREB1L	0.348097
MUC7	0.347849
ZZZ3	0.347785
SYT12	0.34777
PLA2G2D	0.347687
RTL4	0.347544
HIGD2B	0.347522
ABCC2	0.34746
HYAL3	0.347365
POU3F3	0.347306
C16orf92	0.347282
FAM126A	0.347279
PGPEP1L	0.347254
MGARP	0.347057
MCEMP1	0.346878
NOX4	0.346823
CSMD1	0.346817
ZNF583	0.346659
PNLIPRP1	0.346644
TRIM77	0.346623
C19orf44	0.346536
DEFB107A	0.346405
ZPBP2	0.346289
ZSCAN2	0.346172
RAB26	0.346153
ABHD16B	0.346122
KLK1	0.34579
POM121L2	0.345657
M1AP	0.345487
LIPN	0.34548
SEMA7A	0.345391
FAM222A	0.345328
PLCD4	0.345278
DLC1	0.345274
TEX51	0.345171
SNX32	0.345108
ACVRL1	0.345051
CDH19	0.34505
NFU1	0.345036
CRCT1	0.345013
RCSD1	0.344941
LY9	0.34468
TMEM210	0.344646
MAGEB16	0.344606
CLEC4D	0.344585
ZNF573	0.344583
PIRT	0.344582
FTCD	0.344423
NEK5	0.344255
FHIP1A	0.344242
LRRC71	0.344097
SCN3A	0.344023
C10orf90	0.343861
HMGN5	0.34386
OR5AU1	0.343814
SYNPO2	0.343724
NTF4	0.343705
VNN3	0.3437
AGBL2	0.343596
CFAP91	0.343535
MYL5	0.343522
UBTFL1	0.343504
SLC2A12	0.343481
RHOJ	0.343437
FRMPD1	0.343404
SUSD5	0.343372
PRPH	0.343351
GUCA1C	0.343309
NOTUM	0.343286
TMEM241	0.343277
GHSR	0.343224
FAR2	0.343181
KCNIP3	0.343165
GSDMC	0.34314
ARHGEF33	0.343114
RGS11	0.34301
MAGEA12	0.343004
UROC1	0.342973
ADM5	0.342932
PAH	0.342909
SLC36A3	0.342875
FSCB	0.342825
DHX57	0.342823
DUSP21	0.342558
WDR87	0.34213
CSAG1	0.342114
METTL7B	0.341914
MYMK	0.341856
CLDN20	0.341808
CCDC152	0.341803
SFTA2	0.341779
TUB	0.341706
MGAT4D	0.341546
KIF6	0.341465
MMP23B	0.341453
MTERF2	0.341437
SNTB2	0.341324
ACER3	0.341321
KRTAP6-1	0.341278
CORO2A	0.34119
GAREM1	0.341086
HOXC4	0.341083
WDR25	0.340955
DGKE	0.340954
PTGS2	0.340832
GCC2	0.340818
GDPD2	0.340796
CDON	0.340792
PLCD1	0.340759
TKTL1	0.340604
ROR1	0.34046
SYS1	0.340452
FLAD1	0.340406
RPL3L	0.340352
PTPN20	0.340289
KRTAP25-1	0.340172
ALX1	0.340145
RBM24	0.340097
IDI2	0.340067
BCL2L10	0.339994
GUCY2C	0.339902
IRAG2	0.339854
RNF128	0.339816
EDDM3B	0.339812
TRIM38	0.33976
RAI1	0.339687
C19orf38	0.339444
PECR	0.339412
SST	0.339352
CKMT2	0.339339
INS	0.339326
RTP1	0.339219
HHIPL1	0.339216
BLID	0.339155
TMED1	0.339144
PGBD1	0.339042
ASCL3	0.339032
ATP6V0A4	0.339017
PPEF2	0.338953
STEEP1	0.338915
MSS51	0.338903
ZNF700	0.338893
SPDYE4	0.338893
BEST4	0.338878
IFNAR1	0.338835
MRGPRX2	0.338834
MMP24	0.338746
TEX46	0.338675
RNF133	0.338586
UGT3A1	0.338472
HAS3	0.338429
CD207	0.338364
CCT6B	0.338318
RNASE8	0.338314
LONRF3	0.338221
GPR61	0.338218
USP50	0.338209
COL6A6	0.338189
COMMD8	0.338179
BSX	0.338125
SIM1	0.338103
PLAG1	0.338093
PSMD9	0.337959
FABP12	0.337943
ABCC11	0.337913
LIPH	0.337906
CACNG5	0.337864
KRTAP3-1	0.337797
TMEM229A	0.337786
ART3	0.337738
SH2D7	0.337724
TRPV5	0.337702
MANBA	0.337669
HOXA2	0.337648
TMEM266	0.337647
SLC29A1	0.337444
SV2B	0.33734
TMPRSS4	0.337336
MASP1	0.337334
CALCA	0.337274
CASP7	0.337237
LRRD1	0.337179
ZIM2	0.337158
CNDP1	0.33712
SPATA48	0.337117
TESC	0.337116
SERPINI2	0.337083
TBX6	0.337032
COL19A1	0.337019
PRM3	0.336935
TSPAN10	0.336804
OR10A4	0.336748
AIPL1	0.336726
GJD2	0.336726
RORB	0.336722
NPY	0.336674
SERPINA10	0.336619
SIRPB1	0.336515
TMEM54	0.336508
ERVMER34-1	0.336466
ERICH6	0.336308
FAM71B	0.336294
ABCA12	0.336266
PEG3	0.336189
MAGEA2	0.336086
CLYBL	0.336046
HEMGN	0.336
SERPINA3	0.335981
DLX5	0.335975
PLEKHS1	0.335959
TXNDC2	0.335912
SLC22A13	0.335909
HRH2	0.335808
CYP21A2	0.335752
IL17D	0.335477
CRISP1	0.335464
CEP76	0.335439
ZGLP1	0.335355
FGF23	0.335252
LCE3C	0.335249
KRTAP4-4	0.335197
NAT16	0.335079
LMO2	0.335044
ANKRD18B	0.335041
LHFPL3	0.335033
DNAAF4	0.335014
MUC15	0.334969
ROPN1L	0.334966
FOXR2	0.334894
FZD8	0.33479
DEPDC7	0.334781
GNG13	0.334781
CFAP161	0.334743
ARL5A	0.334742
ARIH2OS	0.334639
MS4A8	0.334629
LRCH2	0.3346
TMPRSS5	0.334589
EFCAB1	0.334536
PI3	0.334413
CAND2	0.334397
LEFTY1	0.334385
PFN4	0.334267
ZFP92	0.334244
SPOCD1	0.334234
PROM1	0.334214
OR4A16	0.33418
OR7A5	0.334125
PDE6H	0.334047
TRIM63	0.334043
RERGL	0.333975
KCNK18	0.33397
PRG4	0.333861
CHAD	0.333839
CYP27B1	0.333827
CRACR2A	0.333726
PRG3	0.33347
SPRR2A	0.333451
OR4C15	0.333392
SLFN13	0.33335
OOEP	0.333343
MEFV	0.333276
SLC24A1	0.333213
SIKE1	0.33321
OR1G1	0.333194
ITPRIP	0.333136
AP4M1	0.333003
TGM6	0.332993
CTTNBP2	0.332968
MAP7D3	0.332961
S100A1	0.332834
WEE2	0.332799
AP5B1	0.332774
HAL	0.332773
HTN3	0.332653
STOML3	0.33262
FGFBP2	0.332614
CCR9	0.332554
C16orf90	0.332498
RRP15	0.332466
DLK2	0.332459
ABCC4	0.332325
PWWP3B	0.332324
TIGD7	0.332255
OR1D2	0.332195
VN1R5	0.332185
DCSTAMP	0.332174
SLCO5A1	0.332156
NOX3	0.332117
SIGLECL1	0.332106
SPATA9	0.332097
CIB4	0.332096
H3Y2	0.33207
EYA1	0.332069
C10orf105	0.332055
SPINK7	0.332049
SLC23A1	0.332016
LYRM1	0.332011
OR7C1	0.331872
NSUN3	0.331825
OR1J4	0.331814
SLC7A5	0.331788
RHOV	0.331775
PNLDC1	0.33171
SPATA1	0.331663
CLHC1	0.331645
TAF9	0.331635
OR8U1	0.331452
ODAD4	0.331432
TCF15	0.331401
BLOC1S5	0.331397
PLEKHG7	0.331365
PRAMEF20	0.331336
SLC38A11	0.331324
SNIP1	0.331307
P2RX6	0.331302
UTS2	0.331275
MYZAP	0.331219
CT83	0.331211
PRR23C	0.331206
SUPT20HL1	0.331089
PLSCR4	0.331072
OR6J1	0.331032
SSX5	0.331002
FGA	0.330966
PATE3	0.330963
SLC46A2	0.330954
STARD6	0.330951
ESRRB	0.330896
BAG1	0.330865
AMER3	0.33083
IQCG	0.330828
LRRCC1	0.330822
FGF8	0.330809
CYP3A7	0.330805
L1CAM	0.330736
GRXCR2	0.330726
SLC25A23	0.330717
ACBD4	0.33068
SLC22A9	0.330662
BHMT	0.33064
NOL11	0.330567
COL26A1	0.330556
HTR5A	0.330544
SLC28A3	0.330376
MARCO	0.330335
GPR142	0.330319
FAM187A	0.330312
COL8A2	0.330295
MAMDC4	0.330293
SSUH2	0.330248
ZSCAN10	0.330238
SMAD6	0.330207
UGT2A1	0.330063
CFAP74	0.330019
TGIF2	0.330011
FSIP2	0.330001
RIPOR3	0.329935
GLYAT	0.329933
C17orf99	0.329885
RSC1A1	0.329883
PRR23A	0.329766
FAM189A1	0.329766
SLFN14	0.329732
SYTL2	0.329613
CNTNAP4	0.329605
ADGRG7	0.329553
BRS3	0.329531
ARMC12	0.329455
LGR6	0.32936
RBM20	0.329315
GSTM1	0.329303
PRAMEF18	0.329302
DNAAF6	0.329294
MYOG	0.329256
BEND2	0.329252
TLCD1	0.329233
CARD18	0.329231
GBP5	0.329187
ZNF512B	0.329162
BMPR1B	0.329161
ZFP42	0.329114
C1orf68	0.329105
E2F8	0.3291
ANGPTL7	0.329072
OR52B6	0.328987
ENTPD3	0.328961
CDA	0.328944
SRFBP1	0.328787
KIF1C	0.328767
LRRC46	0.328765
OR6C3	0.328748
AMN	0.328707
COL9A1	0.328647
IGSF1	0.328637
IQCF5	0.328605
OR51Q1	0.328583
TMEM192	0.328542
SLC4A10	0.328541
ASPN	0.328517
PDE6C	0.328508
MC4R	0.328507
PIGU	0.328494
CELA3B	0.328439
NYNRIN	0.328394
PARD6A	0.328372
WFDC8	0.328371
NYX	0.328345
C12orf56	0.328301
FABP9	0.328263
MON1A	0.328216
AR	0.328206
CPA2	0.328189
PSCA	0.328189
C4orf54	0.328181
RHOXF1	0.328165
RSPH9	0.328116
GRK4	0.328096
STAB2	0.328043
PRRG1	0.328032
HBB	0.328
WFDC11	0.327989
ASB13	0.327894
UNC5D	0.327866
CYP4F11	0.327811
NEUROG1	0.327799
CCDC62	0.327786
CDH22	0.327709
ABCG8	0.327701
OR5T2	0.327694
LILRA3	0.327681
SCGN	0.327674
ENDOU	0.327669
OR1L6	0.327644
DYDC1	0.327599
MLN	0.327588
TMEM200A	0.327584
APOBEC3A	0.327582
CYP7A1	0.327534
ZBED2	0.32753
THAP9	0.327489
DPP6	0.327461
SLC19A3	0.327441
MS4A13	0.327415
SQLE	0.327404
DRD3	0.327384
SLC4A11	0.327378
UPP2	0.327355
ERFL	0.327333
NCR1	0.327317
DOK5	0.327296
ZNF26	0.327256
TMUB2	0.32722
CFAP94	0.327204
THEG	0.327157
FDCSP	0.327123
KRT84	0.327111
DSG3	0.327068
BTF3L4	0.327027
PLPP2	0.327022
TRPC4	0.327015
CFHR5	0.326984
SMAD3	0.326973
CCDC43	0.326969
KRTAP10-8	0.326928
UBE2L5	0.326904
IL4	0.326893
ODAM	0.32687
CHRNA6	0.326856
NEK11	0.326764
OR10AG1	0.326755
FGF3	0.326754
NAE1	0.326739
EFHB	0.326727
ZNF646	0.326668
LRRN2	0.326652
ADRB3	0.326632
KRTAP19-4	0.326632
KHDRBS2	0.326593
GHRHR	0.326583
GPR150	0.326566
PLGRKT	0.32656
ZNF728	0.326547
SNTG1	0.326536
MAK16	0.326501
REP15	0.32649
MC2R	0.326488
TEKT3	0.326445
OR8K5	0.32643
WNT11	0.326422
GPLD1	0.326347
ACSM4	0.326338
C13orf42	0.326305
GTSF1	0.326281
ZFY	0.326255
ZNF667	0.326248
OR7A17	0.326235
THRB	0.326198
ABHD17C	0.326184
LMNTD1	0.326164
SHCBP1L	0.326135
MEP1A	0.326073
NAALAD2	0.326064
MSANTD4	0.326042
PRKAA2	0.325987
OR4K14	0.325953
CENPQ	0.325922
TLNRD1	0.325899
C12orf75	0.32587
WNT5B	0.325859
ZSCAN5A	0.325857
SAMD5	0.325845
ZNF763	0.325842
ZNF497	0.325835
TFAP2D	0.325805
XAGE2	0.32579
SLCO1A2	0.325781
GCKR	0.325759
EVC	0.325734
SAMM50	0.325727
IGSF11	0.32571
CST9L	0.325704
POU4F1	0.325637
SMCO2	0.325633
FAM76B	0.325628
GAP43	0.325621
TNXB	0.325611
SLC17A1	0.325577
CATSPERB	0.325563
SAXO1	0.325563
ODF3L1	0.325559
TNNI1	0.325553
OR1J2	0.325539
TM4SF5	0.32551
MIS12	0.325506
HSD17B13	0.325487
OR1L4	0.325482
NPY2R	0.325453
ZFP14	0.325449
ADTRP	0.325433
STAP1	0.325431
FAM135B	0.325417
GULP1	0.325391
IQCF3	0.32529
TNFSF11	0.325283
OR2G3	0.325277
TEFM	0.325263
FAM186A	0.325236
POLR1F	0.325233
TMEFF2	0.325232
RAPGEF3	0.325222
GAS2L2	0.325222
OR52K1	0.325113
FBXL18	0.325078
OR6B3	0.325051
GPR62	0.324968
KCTD21	0.324958
LVRN	0.32495
MTRNR2L7	0.324894
PEDS1	0.324865
MYO3B	0.324825
POU6F2	0.324765
CYP2C9	0.324762
BCAM	0.324743
UGT2B28	0.324735
WDR88	0.324712
NAT2	0.324706
FBXO39	0.324687
RHBDL3	0.324686
OR4N2	0.324678
OR5D14	0.324634
ADORA2B	0.324607
C11orf87	0.324583
NXNL2	0.324572
IL31RA	0.324569
APCS	0.324568
PSORS1C2	0.32456
TDRP	0.324545
LHX9	0.324541
PGK2	0.324529
ADAMTS17	0.324516
ULBP3	0.324511
DPP4	0.324509
BTN2A2	0.324447
C3orf84	0.32444
KRTAP2-2	0.324438
CCDC103	0.324379
CCDC149	0.32434
ZNF33A	0.324324
CHP2	0.324306
ASTE1	0.324251
FCAMR	0.324243
CEACAM8	0.324225
TRIB1	0.324214
CYSLTR2	0.324201
PNLIPRP2	0.324197
VGF	0.324195
SIM2	0.324189
SYT7	0.32415
NUDT10	0.324132
PDZD3	0.324089
TIGD3	0.324075
IGHG3	0.324052
STOX2	0.324039
PRB3	0.324027
DOCK4	0.324026
LRRC4C	0.324007
KATNAL2	0.323998
ZNF322	0.323961
ERFE	0.32396
ZNF438	0.323904
PRSS21	0.323894
UNCX	0.323888
ASB14	0.323855
TMC5	0.323839
FAM155B	0.323798
EVA1C	0.323758
TMEM225	0.323756
SCN1A	0.323737
PSMB11	0.32373
MAL	0.323708
AGT	0.32368
NDST3	0.323673
UBE2QL1	0.323622
LMAN1L	0.323559
CREG2	0.323545
TOP1MT	0.323544
OR5AC2	0.323509
KRT23	0.323474
PKNOX2	0.323457
TAS2R42	0.323442
KCNG3	0.323419
KLK7	0.323417
ZP2	0.323378
PRTG	0.323377
KDM8	0.323349
ASPA	0.323348
TEX13A	0.323312
SOWAHD	0.323296
COQ10B	0.323288
KBTBD3	0.32327
SMAP1	0.323259
GRAP	0.323258
OR2A7	0.323258
ZNF365	0.323227
UPK1A	0.323191
MTHFD2L	0.323176
SCN10A	0.323135
DNAH1	0.323102
MST1R	0.323084
GPATCH4	0.323049
TLR6	0.323033
ZNF732	0.323029
PRDM14	0.323024
PTCHD3	0.322996
PTGFRN	0.322994
NEFM	0.32296
CACNA1A	0.322944
MYH7B	0.322929
OR6P1	0.322884
FMR1NB	0.322825
BMPER	0.322808
ALG14	0.322789
ASB16	0.32277
PCDH9	0.322751
USP45	0.322742
SEC24B	0.322741
CHODL	0.322729
MEGF11	0.322675
NLRP2B	0.322636
HEATR4	0.322627
KRT16	0.322619
STMN2	0.322608
CCDC27	0.322602
MTUS2	0.322583
CT55	0.322579
FNDC7	0.322553
GRK7	0.322503
BATF	0.322457
ZIC2	0.322428
TTC22	0.32241
FAM177B	0.32241
OR52K2	0.322353
MMP27	0.322264
FOXRED2	0.322261
CCDC81	0.322179
USP9Y	0.322109
MMP16	0.322092
PYCR3	0.322058
C1orf53	0.322051
TBC1D10C	0.322023
MAGEE2	0.322018
KRTAP19-5	0.322009
GPR155	0.321962
TRAIP	0.321954
FAM210A	0.32195
SKAP1	0.321941
FBXO25	0.321847
CD300LD	0.321842
TEX26	0.321834
LRGUK	0.321825
FAM71A	0.321813
OR51M1	0.321794
DPP3	0.321769
FBXO36	0.321735
RD3	0.321715
GTF2A1L	0.321709
SH2D1B	0.3217
ZNF772	0.321688
ANKK1	0.321682
TRDC	0.321665
DMRT3	0.321649
RASGRP1	0.321628
SLC16A7	0.321613
ZNF251	0.321598
NUDT6	0.321569
MAGEC3	0.321556
MIR9-1HG	0.321551
AP1AR	0.321493
SHISAL2B	0.321468
MEP1B	0.321439
KRTAP13-4	0.321432
TRIM15	0.321412
OTC	0.321399
OPN1SW	0.321371
ELAVL2	0.321359
RALYL	0.321354
OR8U3	0.321334
ATP11B	0.321316
KCNJ15	0.32131
ODF4	0.321296
DCANP1	0.321267
VGLL2	0.321241
ERMP1	0.321214
SPINK14	0.321211
STMND1	0.321167
XKR3	0.321167
ARHGEF15	0.32115
TMEM262	0.321114
MIP	0.321085
ODAD1	0.321071
SLC1A2	0.321066
ASB2	0.321065
CD300C	0.321027
TAT	0.321025
INHBC	0.320985
CFAP300	0.320972
FAM237B	0.320944
FSBP	0.320941
FITM2	0.320879
DYNC1I1	0.320854
KLK4	0.320842
COL28A1	0.320823
C12orf40	0.320804
TXNDC8	0.320799
C5orf46	0.320799
CRB1	0.320763
RFFL	0.320756
IRAG1	0.320725
SLAMF7	0.32072
ETV3L	0.320718
APOBEC2	0.320694
AKAP4	0.320628
RAD18	0.320614
DNAAF11	0.320611
EPS8L1	0.32058
ACRBP	0.320577
A3GALT2	0.320571
PHF10	0.320569
CA13	0.320568
FIBCD1	0.320555
ZNF479	0.320534
ZNF275	0.320524
CCDC144A	0.320487
KLHL1	0.32045
MELK	0.320447
CELA1	0.320414
PYDC1	0.3204
PAEP	0.320399
GNRH2	0.320357
MED23	0.320335
IBTK	0.320312
MRS2	0.320267
LRRC8E	0.320253
GPR85	0.320175
ANKRD61	0.320144
ADAM22	0.320132
SIPA1L2	0.32013
ABCG2	0.320082
CPEB1	0.320071
FAM234B	0.320067
CLEC7A	0.32006
FAM228B	0.320019
SMIM43	0.320008
ANK2	0.319955
CDIN1	0.319937
PDGFB	0.319917
TESMIN	0.319904
USP51	0.319841
EBF4	0.319813
TUBGCP2	0.319713
PNMA6A	0.319705
BFSP2	0.319672
KLK8	0.319649
NOA1	0.319637
ZNF662	0.319634
TPTE2	0.31963
GPR45	0.319615
AMIGO1	0.31961
PLCL1	0.319605
NELL2	0.319596
LAX1	0.319581
ZNF329	0.319573
ZMAT4	0.319546
SMIM5	0.319544
TNFSF15	0.319543
MS4A3	0.319539
NIT2	0.319522
OR8H1	0.319516
TAF3	0.319509
IST1	0.319486
CCDC185	0.31947
ADAMTSL3	0.319465
SLC5A7	0.319445
TSHZ3	0.319443
TMSB15A	0.319428
SLC15A5	0.319404
CCDC160	0.319397
MYOM1	0.319387
POLR3K	0.319381
THAP8	0.319381
JCHAIN	0.319363
AMN1	0.319327
PRB2	0.319315
KLHL40	0.319298
OR4Q2	0.319279
LHFPL5	0.319267
ZHX1	0.319237
MTNR1A	0.319235
ANGPTL5	0.319186
RASSF8	0.319142
NPHP3	0.319075
RAMP1	0.319061
SLC12A3	0.319055
KRT75	0.319051
LEAP2	0.319042
KLRD1	0.319042
PANX1	0.319036
GABRE	0.319026
CLEC1B	0.319003
CABLES2	0.31894
HERC3	0.318918
CAVIN4	0.318828
BBS9	0.318822
AQP9	0.31882
C11orf97	0.318817
SPTSSA	0.318813
KIAA0825	0.318809
CROT	0.318777
BMP10	0.318768
C8orf34	0.318689
MRPL40	0.318688
STON1	0.318686
EIF2D	0.318676
LIPK	0.318668
SERPINB5	0.318607
SLCO1C1	0.318556
SBF2	0.318554
F9	0.318546
GLOD5	0.318543
UCN3	0.318535
MUC6	0.318531
GJB6	0.318529
NLGN4Y	0.318503
POPDC2	0.318482
GABRA5	0.318482
KRT74	0.318457
OR6C6	0.318451
STAC2	0.31843
SLC14A1	0.318426
OR12D3	0.318423
TRIM23	0.318347
SPART	0.31834
HS3ST3A1	0.31833
OCSTAMP	0.318325
SULT6B1	0.318321
C8A	0.318294
SLC8A2	0.31826
CCDC126	0.318255
ZBTB26	0.318251
AKR1C2	0.318242
CDY2B	0.318241
RC3H2	0.318238
ACCS	0.318232
IMPG1	0.318231
ZFYVE28	0.318223
IFNA2	0.318175
NIPAL4	0.318173
TPO	0.318147
TAS2R9	0.318138
NELL1	0.318124
DUXB	0.318108
MCIDAS	0.318073
ACSM1	0.318062
RBM18	0.31805
FGG	0.31803
TMPRSS9	0.318026
TAAR1	0.318006
USP29	0.318006
CHADL	0.317996
LCMT1	0.317978
GPAT3	0.317969
SCIN	0.317922
MAPK10	0.317918
CCDC178	0.317891
ABCA10	0.317869
CLEC4M	0.317867
TMEM190	0.317866
WDR19	0.31782
ETFBKMT	0.317814
ASCL5	0.317789
C2CD4D	0.317781
LDLR	0.317774
CENPE	0.317772
CHRNB3	0.31776
RNF114	0.31774
OR14A16	0.317735
MED31	0.317721
PCDH19	0.317718
ZBTB16	0.317716
TMPRSS3	0.317691
ONECUT3	0.317653
CSMD2	0.31763
TMEM25	0.317629
GFOD1	0.317613
HAUS7	0.317587
TERB2	0.317574
RGS20	0.317563
LIPT1	0.317561
SSC5D	0.317556
TSTD3	0.317552
IWS1	0.31755
ASB15	0.317544
TNFSF8	0.317535
PRAMEF12	0.317533
PGRMC1	0.31752
SLC16A6	0.317517
FERD3L	0.317456
ANKUB1	0.317445
ZFP64	0.31744
ATP8A2	0.31744
ATP12A	0.317425
ARC	0.317418
IQANK1	0.317398
PCTP	0.317387
BORCS6	0.317377
FOXL1	0.317368
THOC3	0.317352
DRD1	0.317335
PMCH	0.317299
C9orf72	0.317279
C1orf185	0.317265
RFPL4AL1	0.317265
IP6K3	0.31726
C1orf158	0.317256
SCAMP3	0.317254
RAB36	0.317251
CAPS	0.317245
GRIA3	0.317239
LGI4	0.317214
SLC15A2	0.317213
KRTAP12-1	0.317207
NGEF	0.317206
TMEM45B	0.317197
SPINK8	0.317181
SCARB1	0.317168
GPR146	0.317166
ELSPBP1	0.317162
CATSPERE	0.317154
CCL26	0.317138
APOL5	0.317127
CACNB1	0.3171
MAP3K21	0.317067
ZNF225	0.31705
LDAH	0.317038
DISP1	0.316953
PHGR1	0.316929
SSC4D	0.316914
NTSR2	0.316911
ZNF324B	0.316896
TBKBP1	0.31689
ABHD10	0.31688
SLC38A4	0.31678
DCST1	0.316755
KNOP1	0.316753
PLAAT3	0.316711
TMEM35A	0.316702
NCMAP	0.316676
SMR3B	0.316617
CHSY3	0.316601
RP1	0.316581
MLF1	0.316541
SRR	0.316535
PRAMEF19	0.316533
C17orf78	0.316524
BCAS1	0.316495
CFAP97D2	0.316488
ARHGAP32	0.31641
ADGRG4	0.316397
IL37	0.316397
CALML5	0.31638
ZNF792	0.316298
FBXL20	0.316288
CNTFR	0.316235
PLP1	0.31621
UBQLNL	0.316154
KRTAP6-2	0.316147
C7orf33	0.316118
TNNT1	0.316104
RGSL1	0.316101
HOXB9	0.316084
RTN4R	0.316073
GK2	0.316063
IZUMO3	0.316036
TRPC5OS	0.316034
KRTAP6-3	0.316031
VMO1	0.316013
BSPH1	0.315973
FOXI1	0.315967
SPINK2	0.315964
SCGB2A1	0.315945
FCRL2	0.31593
MARCHF10	0.31591
FETUB	0.31584
ZNF474	0.315836
MBOAT4	0.315833
NLRP4	0.315808
PANX3	0.315793
WFDC2	0.31576
CLUL1	0.315751
PPP1R1A	0.315716
CAPN9	0.315716
LCE1A	0.315711
KRTAP19-7	0.315702
MTF1	0.315692
CNTNAP5	0.315674
C4BPA	0.315637
DIPK2B	0.315615
THSD7A	0.315614
CAPN13	0.315605
KLK11	0.315604
PCDH11X	0.315597
AHCYL2	0.315557
OR6C2	0.315552
ALX4	0.315545
PRKAR2A	0.315538
ADAM11	0.315535
KCTD8	0.315499
ACACB	0.315494
NPFFR2	0.31549
KRTAP1-1	0.315464
IFITM5	0.315461
LRIT3	0.31545
SIX3	0.315432
ZNF593	0.315409
SLC6A13	0.315406
TSPAN18	0.315374
DPF1	0.315369
TMEM52	0.315354
LRRC4	0.315351
VIPR1	0.315283
OSTN	0.315281
GUCA1A	0.315267
CDH26	0.315263
OR52E4	0.315247
UGT2B10	0.315245
ZNF93	0.315244
LPAR4	0.31524
PAX8	0.315209
JAKMIP3	0.315182
ACSM6	0.315182
SOX6	0.315181
OR11L1	0.315172
BRINP2	0.315172
PRAME	0.315156
ALPK2	0.315131
NPAS2	0.315121
NKAP	0.315088
KAAG1	0.315081
SLC35A1	0.315079
FOXI3	0.315061
ARMH3	0.31505
TMEM150C	0.315031
ZXDA	0.315017
SSH1	0.314995
MBIP	0.314994
VASN	0.314983
SLC27A1	0.314946
MUC4	0.314933
OR13C3	0.314919
SLITRK1	0.314918
OR2C3	0.314914
CEP70	0.314904
PRSS57	0.314894
GPR3	0.314884
AKR1D1	0.314869
KCNRG	0.314861
C11orf45	0.31486
DCC	0.314839
MOBP	0.314834
RBM11	0.314781
ADAMTS12	0.314773
CEP192	0.314769
PNLIP	0.314747
AQP5	0.314734
NHEJ1	0.314714
TFF3	0.314701
RB1CC1	0.314694
IGFL4	0.314638
MAK	0.314625
GALNT12	0.314615
CASKIN2	0.314585
ZSWIM4	0.314539
CCL15	0.314525
SNAI1	0.314509
TDRD1	0.314469
STAP2	0.314466
PLA2G5	0.314456
LRRC2	0.314448
MYOZ3	0.314438
HTR2B	0.314426
CHRDL2	0.314422
SYDE1	0.314418
CCDC89	0.31441
ATXN3L	0.314395
ZNF280B	0.314373
MS4A10	0.314358
WTIP	0.314354
AFP	0.314353
HSBP1L1	0.314321
P2RY13	0.31431
SERPINB12	0.314295
LZTFL1	0.314282
C2orf78	0.314282
MMP8	0.314262
PLA2G12B	0.314232
CRYGB	0.314214
ANG	0.314196
AVIL	0.31419
STK35	0.31419
ME1	0.314183
VHLL	0.314169
USP43	0.314156
SLC22A25	0.314148
COA7	0.314146
SLC17A3	0.314119
GNRHR	0.314108
EQTN	0.314086
TBL1Y	0.314076
HORMAD1	0.314073
MCTP2	0.314054
PIK3C2G	0.31404
SULT1E1	0.31403
PRLR	0.314021
ATP7A	0.314014
ARNTL	0.314009
PON2	0.314007
TINAG	0.31399
GPD2	0.313989
PRRX2	0.313973
FAM170A	0.313972
LIX1	0.313971
AADACL2	0.313938
SH3RF1	0.313921
FAM209A	0.313908
GPR78	0.313901
OR1Q1	0.313885
EIF4EBP3	0.313856
PAPOLG	0.313854
UTP20	0.313847
AFM	0.313831
INSL6	0.31383
CCR6	0.313817
ORC2	0.313815
PKHD1	0.313814
SMIM2	0.313753
TCP10L	0.313752
XAGE1A	0.313738
TTC9C	0.313734
DGKG	0.313716
ECSIT	0.313705
EXOC6	0.313704
SLC9B1	0.313698
C10orf67	0.313651
BTG4	0.313613
BOLL	0.313583
OLFML1	0.313572
PPP1R3B	0.313571
RHEBL1	0.313566
OR4X2	0.313536
TSR2	0.313515
GCNT3	0.313495
FAM236B	0.313475
GDF9	0.313473
SFXN3	0.31347
TRAM1L1	0.313454
ENTPD7	0.313441
POM121L12	0.313426
GLIS1	0.313399
CMTR2	0.313393
SOWAHB	0.31339
WFDC6	0.313389
PTPRR	0.313385
POU5F2	0.313327
RTL3	0.313319
ZFAND1	0.313318
ZNF223	0.313296
RIIAD1	0.313282
SEMA6D	0.313275
TAS1R1	0.313245
OR1L1	0.313244
CLIP4	0.31324
MYO18B	0.313233
TGS1	0.31322
SMIM31	0.313196
FAM83F	0.313172
ZKSCAN4	0.313143
CD160	0.313118
ADAM30	0.313099
KRTAP20-3	0.313096
GPRASP2	0.313092
PRR9	0.313082
CNPY4	0.313075
SLC27A6	0.313074
ITGBL1	0.313072
CCDC68	0.31306
BBS12	0.313044
SLC28A2	0.313036
SPRR4	0.313018
ITPRID1	0.313005
NUP210L	0.312995
SOX10	0.312962
KCNS2	0.312918
KIF12	0.312811
OR10S1	0.312799
COX19	0.312766
TRIM60	0.312756
GLI2	0.312753
PI15	0.312749
MYO3A	0.312722
LUZP4	0.312711
DQX1	0.312704
ACRV1	0.312703
FOXC1	0.312701
PDHA2	0.312677
LMOD2	0.31267
ANKS4B	0.31266
MTR	0.312655
CD274	0.312638
C14orf39	0.312632
DRP2	0.312622
TSPEAR	0.312618
CATSPERG	0.312614
NKX2-6	0.312547
NOX1	0.312544
TBC1D19	0.312509
GHRH	0.312503
KIAA0895	0.312502
H2BC1	0.312498
CCDC167	0.312489
EHHADH	0.312473
OR51B4	0.312457
DUS4L	0.312447
ACADL	0.312428
RIMS1	0.312425
MLC1	0.312409
PRUNE2	0.312406
CFAP20DC	0.312399
ZSCAN12	0.312367
ZDHHC11	0.312362
CITED4	0.312356
NCCRP1	0.312334
ROBO3	0.312329
TRPC7	0.31232
NXPH1	0.312307
RNF17	0.312266
PP2D1	0.312264
SIGLEC1	0.312242
HSPA1L	0.312239
CD300LF	0.312225
CXCL13	0.312202
CFHR2	0.312172
ZIC1	0.31216
MTARC2	0.31216
PLCXD2	0.312152
KRT5	0.31215
UCP3	0.312123
MGAT3	0.312115
YIPF7	0.312104
RNF169	0.3121
DNAJB4	0.312078
R3HDM1	0.312068
CABYR	0.312061
SLC39A12	0.312052
BICC1	0.312036
TMX2	0.312031
CSRP3	0.312009
ADGRF2	0.311996
ANKRD22	0.311992
FEV	0.311984
CCBE1	0.311971
NEUROG3	0.311966
KRT14	0.311955
CFAP70	0.311941
KCNJ13	0.311941
ACTRT3	0.31193
ELP4	0.311928
SLC12A8	0.311922
SLC38A7	0.311919
CTSE	0.311879
ABHD1	0.311841
AVPR2	0.311792
SAMD11	0.311787
SLC52A3	0.311758
MUC8	0.311757
CNTN5	0.311751
CNBD2	0.311743
ITLN1	0.311729
GFY	0.31172
ZP4	0.311702
DHDDS	0.311698
UPRT	0.311673
OTUB2	0.311661
ATP4B	0.311647
KRT32	0.311643
HOXB2	0.311627
VMAC	0.311603
ENPP7	0.311587
MAB21L4	0.311578
ZNF410	0.311526
KIF7	0.311524
ZSCAN31	0.311516
VPS33B	0.311512
ITIH6	0.3115
IKZF4	0.311499
CLECL1	0.311497
TIGD4	0.311493
MYO7B	0.31149
PIN4	0.31147
KPNA1	0.311464
TAAR9	0.311446
CDC14C	0.311439
FAM47E	0.311418
ANKIB1	0.31141
DUSP28	0.311406
CPNE9	0.311391
CERS3	0.311374
GPR63	0.311364
MRPS31	0.311364
MERTK	0.311363
ZBTB12	0.311359
GRK3	0.311359
CYP2S1	0.311339
MYO1A	0.311326
SNCG	0.311321
MSX2	0.311316
MFSD4B	0.311272
LHB	0.311263
IL1RAPL2	0.311254
LEUTX	0.311252
WDR70	0.311235
NPS	0.31122
SCUBE3	0.311219
PLSCR5	0.311209
OR6B2	0.311192
OR8D4	0.311187
PRAM1	0.311109
ABL2	0.311098
KLRG2	0.311085
NFIL3	0.311063
C3orf36	0.31105
OR10J4	0.311002
MRPL17	0.310978
MINAR1	0.310965
CYTH4	0.310947
HSD17B6	0.310919
MIPOL1	0.310912
PAGE1	0.310906
ACP7	0.310895
UGT8	0.31088
INPP5K	0.310872
HAUS3	0.310786
TRERF1	0.310771
FBXO48	0.310769
PRR30	0.31075
EYA4	0.310722
SCRT1	0.310703
HEPACAM	0.310696
NDST4	0.310669
ST8SIA3	0.310665
PRDM11	0.310665
GP2	0.310653
WFDC5	0.310652
CRYM	0.310648
PCYOX1	0.310609
GPR101	0.310592
PLAC9	0.310574
CLLU1-AS1	0.310556
HEPH	0.310533
ALDH3B1	0.310528
OR51F1	0.310512
ELL3	0.310477
GORASP1	0.310466
MMRN1	0.310466
PDE6B	0.310458
F2RL2	0.31044
FGF1	0.310435
NALCN	0.31043
GFRA4	0.310429
LDHAL6B	0.310418
DYRK4	0.310408
ESR2	0.310397
KCNE5	0.310387
TRIM43	0.310375
TMEM52B	0.310302
AMOTL2	0.310258
DESI2	0.310253
SRRM5	0.310231
SHISA9	0.310215
RNF135	0.310196
DNAI4	0.310192
ELOVL6	0.310174
NUTM1	0.310167
ABI3BP	0.310162
C12orf66	0.310162
KRTAP13-1	0.310144
NFE2	0.310101
AVL9	0.3101
OR5K2	0.310077
NEDD4L	0.310071
FAM172A	0.31007
DACH2	0.310061
C1orf94	0.310057
PDC	0.310038
C1orf54	0.310035
ZNF99	0.310011
OR5I1	0.31001
SLC22A6	0.310007
OR10G2	0.309999
DZANK1	0.309995
NEIL3	0.309989
ZBED6CL	0.309946
ISM1	0.309943
KLK6	0.309932
TEX45	0.30993
COX6A2	0.309918
CASQ1	0.309906
UBE2H	0.309901
RSPH1	0.309884
SRPX	0.30987
C14orf93	0.309851
TUBB4A	0.309836
AAR2	0.309831
CDKL5	0.309818
CEACAM21	0.309816
NOS1AP	0.309788
SLC11A1	0.309774
MBOAT2	0.309757
PPP1R32	0.309737
SH3RF3	0.309731
HOXB13	0.309708
ZFPM2	0.309666
ARMS2	0.309663
SAMD8	0.309653
PLN	0.309644
PCDH7	0.309643
NAALADL1	0.309612
CARNS1	0.309601
OR2J1	0.309599
COLGALT2	0.309592
PRDM6	0.309588
SLC13A1	0.309578
SORCS1	0.309543
CCDC140	0.309539
EFCAB9	0.309534
TENT5A	0.309516
CDKL3	0.309514
PGGHG	0.309505
CCDC179	0.309476
FOXQ1	0.309464
INSRR	0.309459
TCP11L1	0.309443
RAB3C	0.309434
EFNA1	0.309429
ACTBL2	0.309409
ZNF705B	0.309391
PSMC3IP	0.309381
TIMM44	0.309352
GRAMD4	0.309349
MORC4	0.309348
NARS2	0.30932
BPIFB1	0.30932
WNT16	0.309316
B3GAT2	0.309315
MOSPD1	0.309308
SCRN1	0.309258
ASIC5	0.30924
DIRAS3	0.309236
COL20A1	0.309234
HAO1	0.309212
NUP160	0.309212
BEST1	0.309177
ST6GAL2	0.309169
NKAIN1	0.309169
TMEM86A	0.309157
CDK8	0.309146
LRRC10B	0.309142
HHLA2	0.309125
C5AR2	0.309104
HORMAD2	0.3091
ACP4	0.309085
RNASE3	0.309083
GPR83	0.309078
MAP6D1	0.309077
ENAM	0.309064
GLRA4	0.309063
NRIP3	0.309058
TEF	0.309042
PTGR1	0.309019
FSTL5	0.309017
PRSS54	0.308989
CAMKV	0.308952
WDR97	0.308946
SLC25A2	0.308916
KCNJ1	0.308914
CFAP299	0.308914
PLPPR4	0.308906
ATP1A2	0.308872
KLHL38	0.308868
DLG3	0.308837
BHLHB9	0.308817
FGF6	0.308799
RRAGD	0.308798
H3-5	0.308791
RIN3	0.30875
FBF1	0.308743
ADIPOR2	0.308743
MYH2	0.308737
RMND1	0.308732
CHST5	0.308727
ALKBH3	0.308712
ZNF839	0.308661
LRRN1	0.30866
S1PR5	0.308658
FKTN	0.308648
TRAT1	0.308641
PBOV1	0.308612
SLC24A2	0.308582
DENND5A	0.308576
SOBP	0.308575
FBXO40	0.308573
FAM220A	0.30857
DEFB118	0.308565
GPR12	0.308559
TRPM2	0.308556
HHAT	0.308536
BOD1L2	0.308525
CCNP	0.308504
MS4A1	0.308503
ADAD2	0.308499
HSF2BP	0.308472
ZNF681	0.308441
NKAIN4	0.308432
TMEM62	0.308422
OR4D1	0.308416
OR4C6	0.30841
SNX4	0.308387
TMPRSS11F	0.308366
KLHDC7A	0.308344
SMIM34A	0.308334
TBP	0.308331
PLA1A	0.308329
IDH1	0.308329
NRL	0.308328
OR10D3	0.308322
LILRA4	0.308319
CNBD1	0.308317
CAMKMT	0.308314
DHRS9	0.308295
RPGR	0.308275
ALDOB	0.308268
ARHGAP19	0.308261
WWC1	0.30825
NOX5	0.308246
USF3	0.308238
PCDH8	0.308228
MYH7	0.308224
F11	0.308223
F3	0.308218
P3H2	0.308207
ITGB8	0.308193
TMIE	0.308157
KIAA1109	0.308149
CUBN	0.308148
PATE1	0.308139
FAM8A1	0.308135
CALY	0.308126
OR52N1	0.308125
GRAMD1C	0.308116
MARCHF9	0.308111
CADM1	0.308097
DPRX	0.308083
GTF2H5	0.308068
MCUR1	0.308052
NEDD1	0.308048
MAN1A2	0.308046
APOBEC4	0.30804
TM4SF19	0.308019
RXRG	0.30801
DRICH1	0.308007
LSAMP	0.308006
ZCCHC18	0.308005
MC5R	0.308
MFSD2B	0.30799
OR11H4	0.307987
C1orf210	0.30798
B3GALT5	0.307976
BCORL1	0.307972
OR2G2	0.30797
FGD4	0.307957
NLRP2	0.307957
FAM9B	0.307951
HDX	0.307945
PMFBP1	0.307939
TIMM29	0.307935
ACSS3	0.30793
TNIP3	0.307926
RARG	0.307865
RUNX2	0.307851
ZWILCH	0.307799
RAB41	0.307797
NKX3-2	0.307787
SLC22A3	0.307741
NKX6-1	0.307735
DNAAF3	0.307714
IGF1	0.307711
ADGRL3	0.30771
GPR143	0.307694
TOM1L2	0.307687
TAS2R30	0.307662
SALL4	0.307645
GALNT5	0.307639
C15orf65	0.307625
NLGN3	0.307602
WFDC1	0.307576
VSTM5	0.307575
TM4SF18	0.307568
FEZF2	0.307559
SPP2	0.307555
DEFB125	0.307539
WHAMM	0.307527
IGHG4	0.307525
UTP23	0.307519
ZNF735	0.307518
LRRC69	0.307511
PRKAG3	0.307506
MAP3K19	0.307497
PSMG1	0.30749
DNAL4	0.307469
HUNK	0.307445
CSNKA2IP	0.307437
FRAS1	0.307425
RD3L	0.307422
SYBU	0.307411
TPCN2	0.307408
GCM2	0.307384
TMEM132C	0.30737
WDPCP	0.307367
SULT1C2	0.307366
TBR1	0.307363
PRSS56	0.307361
PLA2G2C	0.307344
PFN3	0.307332
MT1H	0.307332
KRTAP20-2	0.307318
DACT2	0.307317
FGF14	0.307309
OR4S2	0.307308
PCNX3	0.307288
TMC6	0.30727
OR1A1	0.307265
PARD6G	0.307262
GSC2	0.307257
PLIN1	0.307234
C2CD4A	0.30723
RBM38	0.307221
SEPSECS	0.307209
TPST1	0.307204
AATK	0.307145
TAF5	0.307135
ANKS1A	0.307135
FANCB	0.307117
C21orf62	0.307104
NLRP11	0.307096
PLA2G3	0.307077
CAPSL	0.307068
PLEKHA6	0.307062
C4orf48	0.30705
DEFB112	0.307035
TAS1R2	0.307006
PEX7	0.306957
VSTM4	0.306925
C2orf73	0.306906
SUN5	0.306899
ARHGAP40	0.306894
EFCAB6	0.306893
TMEM51	0.306881
GSX1	0.306877
PDE3B	0.306848
GLT8D1	0.306832
RPA4	0.306831
LACC1	0.306823
RAB39B	0.3068
GABRA2	0.306797
TAS2R39	0.306793
HCG22	0.306787
XKR5	0.306786
CLEC12A	0.306784
PABPC3	0.306782
ZNF774	0.306778
HOXD1	0.306778
KLHL13	0.306771
ACCSL	0.30677
XIRP1	0.30677
COX8C	0.306768
CTF1	0.306756
RAI2	0.306755
DKK2	0.306751
LY6G6D	0.306747
HTR2A	0.306744
FAM183A	0.306722
DUOXA2	0.306718
CCDC173	0.306717
AMPH	0.306713
SLC4A9	0.306713
PAQR6	0.306701
AKR7L	0.306649
COX6B2	0.306649
DEFB129	0.306637
CFAP43	0.306628
FYCO1	0.306617
AMELY	0.306609
FAM3B	0.306589
SMIM41	0.306582
STYXL2	0.306577
CA4	0.306577
USH2A	0.306572
TAS2R43	0.306566
TICAM2	0.306557
AADACL4	0.306556
KRT1	0.306546
TRIAP1	0.306538
TCL1B	0.306525
ZNF562	0.306517
GLI4	0.306512
IL33	0.30649
PDE1C	0.306478
MOGAT2	0.306473
CRHR2	0.306469
KCNT2	0.306468
[truncated: 16,677 more rows]
