# Supplementary material for: Spatial Transcriptome‐Wide Profiling of Small Cell Lung Cancer Reveals Intra‐Tumoral Molecular and Subtype Heterogeneity
Source: Adv Sci (Weinh). 2024 Jun 19;11(31):2402716. doi: 10.1002/advs.202402716 (PMC11336901; doi:10.1002/advs.202402716)
Supplement: Supplementary file 3 — Supporting Information [file ADVS-11-2402716-s001.xls]

## Sheet: Table S2
ROI	ITH-score
ROI-33	0.99841
ROI-34	1.04124
ROI-69	1.01947
ROI-12	1.0942
ROI-70	1.15735
ROI-11	0.696787
ROI-5	0.610132
ROI-13	0.670809
ROI-42	0.894619
ROI-31	0.635493
ROI-9	1.07532
ROI-16	0.866155
ROI-40	0.735456
ROI-61	1.00694
ROI-46	1.44683
ROI-3	1.32499
ROI-4	1.29544
ROI-8	1.59251
ROI-45	1.5702
ROI-67	1.35664
ROI-66	1.62038
ROI-68	1.77939
ROI-19	1.60771
ROI-20	1.25259
ROI-71	1.0325
ROI-72	1.06773
ROI-65	1.25793
ROI-17	1.12883
ROI-41	1.09775
ROI-83	3.48918
ROI-79	0.951537
ROI-48	0.890309
ROI-51	0.919752
ROI-7	1.16673
ROI-78	0.991202
ROI-36	0.636492
ROI-6	0.999215
ROI-47	0.721616
ROI-25	0.574525
ROI-28	0.724021
ROI-62	0.53627
ROI-76	0.632974
ROI-59	0.785877
ROI-63	0.670277
ROI-73	0.873889
ROI-64	0.879868
ROI-74	0.76191
ROI-58	0.886712
ROI-75	0.782382
ROI-50	0.382312
ROI-81	0.600052
ROI-82	0.471789
ROI-10	0.525912
ROI-55	0.347173
ROI-15	0.371679
ROI-56	0.3797
ROI-1	0.596201
ROI-57	0.434656
ROI-23	0.556425
ROI-27	0.644689
ROI-24	0.469934
ROI-26	0.502292
ROI-43	0.759726
ROI-44	0.821768
ROI-37	0.725416
ROI-38	0.824251
ROI-21	0.664175
ROI-32	1.15534
ROI-30	0.81438
ROI-39	0.71316
ROI-80	0.567664
ROI-77	0.561825
ROI-35	0.567663
ROI-52	0.532274
ROI-53	0.535938
ROI-14	0.672161
ROI-2	0.47823
ROI-18	0.580734
ROI-60	0.449092
