# Supplementary material for: Spatial Transcriptome‐Wide Profiling of Small Cell Lung Cancer Reveals Intra‐Tumoral Molecular and Subtype Heterogeneity
Source: Adv Sci (Weinh). 2024 Jun 19;11(31):2402716. doi: 10.1002/advs.202402716 (PMC11336901; doi:10.1002/advs.202402716)
Supplement: Supplementary file 4 — Supporting Information [file ADVS-11-2402716-s005.xls]

## Sheet: Table S3
Patient	ROI	Spatial Physical Distanc (μm)
Pt-100	ROI-37 vs ROI-38	405.7
Pt-100	ROI-37 vs ROI-43	3168.2
Pt-100	ROI-37 vs ROI-44	2817.4
Pt-100	ROI-38 vs ROI-43	2799.6
Pt-100	ROI-38 vs ROI-44	2428.4
Pt-100	ROI-43 vs ROI-44	539
Pt-125	ROI-30 vs ROI-39	2477.8
Pt-181	ROI-55 vs ROI-56	349.7
Pt-181	ROI-55 vs ROI-57	656.1
Pt-181	ROI-55 vs ROI-60	2398
Pt-181	ROI-55 vs ROI-61	2934.4
Pt-181	ROI-56 vs ROI-57	754.5
Pt-181	ROI-56 vs ROI-60	2589.9
Pt-181	ROI-56 vs ROI-61	3142.1
Pt-181	ROI-57 vs ROI-60	1843.1
Pt-181	ROI-57 vs ROI-61	2400.9
Pt-181	ROI-60 vs ROI-61	565.9
Pt-185	ROI-50 vs ROI-81	388.7
Pt-185	ROI-50 vs ROI-82	1712.5
Pt-185	ROI-50 vs ROI-47	1731.5
Pt-185	ROI-50 vs ROI-48	2360.2
Pt-185	ROI-50 vs ROI-51	553.9
Pt-185	ROI-50 vs ROI-83	1993
Pt-185	ROI-81 vs ROI-82	2078.3
Pt-185	ROI-81 vs ROI-47	1961.6
Pt-185	ROI-81 vs ROI-48	2674.5
Pt-185	ROI-81 vs ROI-51	481.9
Pt-185	ROI-81 vs ROI-83	2269.8
Pt-185	ROI-82 vs ROI-47	1090
Pt-185	ROI-82 vs ROI-48	877.1
Pt-185	ROI-82 vs ROI-51	2182.4
Pt-185	ROI-82 vs ROI-83	893.9
Pt-185	ROI-47 vs ROI-48	942
Pt-185	ROI-47 vs ROI-51	2285.3
Pt-185	ROI-47 vs ROI-83	424.7
Pt-185	ROI-48 vs ROI-51	2887.8
Pt-185	ROI-48 vs ROI-83	517.6
Pt-185	ROI-51 vs ROI-83	2540.2
Pt-214	ROI-15 vs ROI-18	2072.4
Pt-214	ROI-15 vs ROI-16	326.5
Pt-214	ROI-18 vs ROI-16	2296.5
Pt-227	ROI-10 vs ROI-11	564.3
Pt-237	ROI-1 vs ROI-2	378.3
Pt-237	ROI-1 vs ROI-8	2286.3
Pt-237	ROI-1 vs ROI-9	2618.3
Pt-237	ROI-2 vs ROI-8	2519.8
Pt-237	ROI-2 vs ROI-9	2836.8
Pt-237	ROI-8 vs ROI-9	348.9
Pt-274	ROI-21 vs ROI-17	2515.1
Pt-289	ROI-52 vs ROI-53	472.8
Pt-289	ROI-52 vs ROI-77	885
Pt-289	ROI-53 vs ROI-77	640
Pt-294	ROI-23 vs ROI-24	394
Pt-294	ROI-23 vs ROI-26	2066.6
Pt-294	ROI-23 vs ROI-27	2456.5
Pt-294	ROI-24 vs ROI-26	1844.9
Pt-294	ROI-24 vs ROI-27	2224.7
Pt-294	ROI-26 vs ROI-27	391.7
Pt-323	ROI-35 vs ROI-36	982.1
Pt-332	ROI-14 vs ROI-7	2486.1
Pt-332	ROI-14 vs ROI-78	2377.9
Pt-332	ROI-7 vs ROI-78	339.9
Pt-88	ROI-32 vs ROI-80	552
Pt-115	ROI-45 vs ROI-46	571.3
Pt-162	ROI-69 vs ROI-70	761.6
Pt-177	ROI-19 vs ROI-20	346.3
Pt-191	ROI-33 vs ROI-34	612.8
Pt-191	ROI-33 vs ROI-42	2771.8
Pt-191	ROI-34 vs ROI-42	2545.7
Pt-192	ROI-31 vs ROI-40	1875.9
Pt-192	ROI-31 vs ROI-41	2447.2
Pt-192	ROI-40 vs ROI-41	702.1
Pt-241	ROI-12 vs ROI-13	659.4
Pt-241	ROI-12 vs ROI-5	2466.1
Pt-241	ROI-12 vs ROI-6	1755.7
Pt-241	ROI-13 vs ROI-5	3062.2
Pt-241	ROI-13 vs ROI-6	2349
Pt-241	ROI-5 vs ROI-6	713.4
Pt-245	ROI-67 vs ROI-68	462.5
Pt-269	ROI-71 vs ROI-72	2481.2
Pt-78	ROI-65 vs ROI-66	496.1
Pt-80	ROI-3 vs ROI-4	537.7
Pt-278	ROI-58 vs ROI-59	746.6
Pt-278	ROI-58 vs ROI-62	2003.4
Pt-278	ROI-58 vs ROI-63	2242.8
Pt-278	ROI-58 vs ROI-64	2583.9
Pt-278	ROI-58 vs ROI-73	2611.1
Pt-278	ROI-58 vs ROI-74	2852.1
Pt-278	ROI-58 vs ROI-75	378.4
Pt-278	ROI-58 vs ROI-76	506.3
Pt-278	ROI-59 vs ROI-62	1465.1
Pt-278	ROI-59 vs ROI-63	1795.6
Pt-278	ROI-59 vs ROI-64	2050.4
Pt-278	ROI-59 vs ROI-73	2022.6
Pt-278	ROI-59 vs ROI-74	2300.3
Pt-278	ROI-59 vs ROI-75	474.5
Pt-278	ROI-59 vs ROI-76	736.1
Pt-278	ROI-62 vs ROI-63	417.8
Pt-278	ROI-62 vs ROI-64	588.3
Pt-278	ROI-62 vs ROI-73	621.2
Pt-278	ROI-62 vs ROI-74	850.1
Pt-278	ROI-62 vs ROI-75	1625.7
Pt-278	ROI-62 vs ROI-76	2188
Pt-278	ROI-63 vs ROI-64	446.7
Pt-278	ROI-63 vs ROI-73	643
Pt-278	ROI-63 vs ROI-74	706.3
Pt-278	ROI-63 vs ROI-75	1875
Pt-278	ROI-63 vs ROI-76	2492.3
Pt-278	ROI-64 vs ROI-73	257
Pt-278	ROI-64 vs ROI-74	274.5
Pt-278	ROI-64 vs ROI-75	2207.6
Pt-278	ROI-64 vs ROI-76	2775.9
Pt-278	ROI-73 vs ROI-74	319.6
Pt-278	ROI-73 vs ROI-75	2232.6
Pt-278	ROI-73 vs ROI-76	2757.3
Pt-278	ROI-74 vs ROI-75	2474.9
Pt-278	ROI-74 vs ROI-76	3030.5
Pt-278	ROI-75 vs ROI-76	690.5
Pt-97	ROI-25 vs ROI-28	2235.6
Pt-97	ROI-25 vs ROI-79	2488.6
Pt-97	ROI-28 vs ROI-79	401.8
