# Supplementary material for: Spatial Transcriptome‐Wide Profiling of Small Cell Lung Cancer Reveals Intra‐Tumoral Molecular and Subtype Heterogeneity
Source: Adv Sci (Weinh). 2024 Jun 19;11(31):2402716. doi: 10.1002/advs.202402716 (PMC11336901; doi:10.1002/advs.202402716)
Supplement: Supplementary file 5 — Supporting Information [file ADVS-11-2402716-s004.xls]

## Sheet: Table S4
Patient	ROI	C-score
Pt-100	ROI-37 vs ROI-38	0.6464
Pt-100	ROI-37 vs ROI-43	0.593485
Pt-100	ROI-37 vs ROI-44	0.615168
Pt-100	ROI-38 vs ROI-43	0.600959
Pt-100	ROI-38 vs ROI-44	0.620565
Pt-100	ROI-43 vs ROI-44	0.579797
Pt-125	ROI-30 vs ROI-39	0.633652
Pt-181	ROI-55 vs ROI-56	0.525785
Pt-181	ROI-55 vs ROI-57	0.550807
Pt-181	ROI-55 vs ROI-60	0.45422
Pt-181	ROI-55 vs ROI-61	0.398427
Pt-181	ROI-56 vs ROI-57	0.555046
Pt-181	ROI-56 vs ROI-60	0.470747
Pt-181	ROI-56 vs ROI-61	0.40121
Pt-181	ROI-57 vs ROI-60	0.470158
Pt-181	ROI-57 vs ROI-61	0.40184
Pt-181	ROI-60 vs ROI-61	0.37625
Pt-185	ROI-50 vs ROI-81	0.580269
Pt-185	ROI-50 vs ROI-82	0.545663
Pt-185	ROI-50 vs ROI-47	0.588356
Pt-185	ROI-50 vs ROI-48	0.595381
Pt-185	ROI-50 vs ROI-51	0.594273
Pt-185	ROI-50 vs ROI-83	-0.00759879
Pt-185	ROI-81 vs ROI-82	0.601411
Pt-185	ROI-81 vs ROI-47	0.665202
Pt-185	ROI-81 vs ROI-48	0.678363
Pt-185	ROI-81 vs ROI-51	0.677988
Pt-185	ROI-81 vs ROI-83	0.00498488
Pt-185	ROI-82 vs ROI-47	0.612069
Pt-185	ROI-82 vs ROI-48	0.614368
Pt-185	ROI-82 vs ROI-51	0.620045
Pt-185	ROI-82 vs ROI-83	-0.00221596
Pt-185	ROI-47 vs ROI-48	0.683531
Pt-185	ROI-47 vs ROI-51	0.681927
Pt-185	ROI-47 vs ROI-83	0.00562712
Pt-185	ROI-48 vs ROI-51	0.701604
Pt-185	ROI-48 vs ROI-83	0.0036127
Pt-185	ROI-51 vs ROI-83	0.00551911
Pt-214	ROI-15 vs ROI-18	0.509226
Pt-214	ROI-15 vs ROI-16	0.46571
Pt-214	ROI-18 vs ROI-16	0.431725
Pt-227	ROI-10 vs ROI-11	0.577413
Pt-237	ROI-1 vs ROI-2	0.592033
Pt-237	ROI-1 vs ROI-8	0.393025
Pt-237	ROI-1 vs ROI-9	0.513444
Pt-237	ROI-2 vs ROI-8	0.437632
Pt-237	ROI-2 vs ROI-9	0.526058
Pt-237	ROI-8 vs ROI-9	0.402067
Pt-274	ROI-21 vs ROI-17	0.446797
Pt-289	ROI-52 vs ROI-53	0.555332
Pt-289	ROI-52 vs ROI-77	0.548586
Pt-289	ROI-53 vs ROI-77	0.570691
Pt-294	ROI-23 vs ROI-24	0.582353
Pt-294	ROI-23 vs ROI-26	0.617436
Pt-294	ROI-23 vs ROI-27	0.644517
Pt-294	ROI-24 vs ROI-26	0.599682
Pt-294	ROI-24 vs ROI-27	0.629553
Pt-294	ROI-26 vs ROI-27	0.67011
Pt-323	ROI-35 vs ROI-36	0.458945
Pt-332	ROI-14 vs ROI-7	0.560436
Pt-332	ROI-14 vs ROI-78	0.557251
Pt-332	ROI-7 vs ROI-78	0.77277
Pt-88	ROI-32 vs ROI-80	0.3694
Pt-115	ROI-45 vs ROI-46	0.380711
Pt-162	ROI-69 vs ROI-70	0.413455
Pt-177	ROI-19 vs ROI-20	0.358045
Pt-191	ROI-33 vs ROI-34	0.425983
Pt-191	ROI-33 vs ROI-42	0.42967
Pt-191	ROI-34 vs ROI-42	0.426506
Pt-192	ROI-31 vs ROI-40	0.560297
Pt-192	ROI-31 vs ROI-41	0.512856
Pt-192	ROI-40 vs ROI-41	0.503753
Pt-241	ROI-12 vs ROI-13	0.473139
Pt-241	ROI-12 vs ROI-5	0.492545
Pt-241	ROI-12 vs ROI-6	0.552286
Pt-241	ROI-13 vs ROI-5	0.519407
Pt-241	ROI-13 vs ROI-6	0.592074
Pt-241	ROI-5 vs ROI-6	0.646555
Pt-245	ROI-67 vs ROI-68	0.444599
Pt-269	ROI-71 vs ROI-72	0.577144
Pt-78	ROI-65 vs ROI-66	0.409399
Pt-80	ROI-3 vs ROI-4	0.442152
Pt-278	ROI-58 vs ROI-59	0.681179
Pt-278	ROI-58 vs ROI-62	0.656098
Pt-278	ROI-58 vs ROI-63	0.672025
Pt-278	ROI-58 vs ROI-64	0.696541
Pt-278	ROI-58 vs ROI-73	0.692662
Pt-278	ROI-58 vs ROI-74	0.694196
Pt-278	ROI-58 vs ROI-75	0.691449
Pt-278	ROI-58 vs ROI-76	0.661085
Pt-278	ROI-59 vs ROI-62	0.640246
Pt-278	ROI-59 vs ROI-63	0.664724
Pt-278	ROI-59 vs ROI-64	0.685815
Pt-278	ROI-59 vs ROI-73	0.675145
Pt-278	ROI-59 vs ROI-74	0.684289
Pt-278	ROI-59 vs ROI-75	0.684236
Pt-278	ROI-59 vs ROI-76	0.656581
Pt-278	ROI-62 vs ROI-63	0.649732
Pt-278	ROI-62 vs ROI-64	0.664965
Pt-278	ROI-62 vs ROI-73	0.663217
Pt-278	ROI-62 vs ROI-74	0.66602
Pt-278	ROI-62 vs ROI-75	0.652773
Pt-278	ROI-62 vs ROI-76	0.630829
Pt-278	ROI-63 vs ROI-64	0.690045
Pt-278	ROI-63 vs ROI-73	0.687231
Pt-278	ROI-63 vs ROI-74	0.686572
Pt-278	ROI-63 vs ROI-75	0.665827
Pt-278	ROI-63 vs ROI-76	0.644089
Pt-278	ROI-64 vs ROI-73	0.724628
Pt-278	ROI-64 vs ROI-74	0.712704
Pt-278	ROI-64 vs ROI-75	0.695353
Pt-278	ROI-64 vs ROI-76	0.670611
Pt-278	ROI-73 vs ROI-74	0.715397
Pt-278	ROI-73 vs ROI-75	0.681765
Pt-278	ROI-73 vs ROI-76	0.658221
Pt-278	ROI-74 vs ROI-75	0.688457
Pt-278	ROI-74 vs ROI-76	0.6639
Pt-278	ROI-75 vs ROI-76	0.661773
Pt-97	ROI-25 vs ROI-28	0.654033
Pt-97	ROI-25 vs ROI-79	0.684658
Pt-97	ROI-28 vs ROI-79	0.708033
